# Supplementary material for: Staphylococcus aureus Causing Skin and Soft Tissue Infections in Companion Animals: Antimicrobial Resistance Profiles and Clonal Lineages
Source: Antibiotics (Basel). 2022 Apr 29;11(5):599. doi: 10.3390/antibiotics11050599 (PMC9137735; doi:10.3390/antibiotics11050599)
Supplement: Supplementary file 1 [file antibiotics-11-00599-s001.zip]

Archive with 1 entries (1 files):
- antibiotics-1685841-supplementary.pdf
